# Supplementary material for: Safety and Immunogenicity of Vaccines in Children with Kaposiform Hemangioendothelioma Receiving Sirolimus: A Prospective Study
Source: Vaccines (Basel). 2025 Aug 26;13(9):903. doi: 10.3390/vaccines13090903 (PMC12474110; doi:10.3390/vaccines13090903)
Supplement: Supplementary file 1 [file vaccines-13-00903-s001.zip]

Archive with 1 entries (1 files):
- vaccines-3738549-supplementary.pdf
